# Supplementary material for: Anthropometric, Body Composition, and Nutritional Indicators with and without Nutritional Intervention during Nitisinone Therapy in Alkaptonuria
Source: Nutrients. 2024 Aug 15;16(16):2722. doi: 10.3390/nu16162722 (PMC11357028; doi:10.3390/nu16162722)
Supplement: Supplementary file 1 [file nutrients-16-02722-s001.zip]

Archive with 1 entries (1 files):
- nutrients-3143629-supplementary.pdf
